# Supplementary material for: Ultrasonic therapies for seizures and drug-resistant epilepsy
Source: Front Neurol. 2023 Dec 12;14:1301956. doi: 10.3389/fneur.2023.1301956 (PMC10756913; doi:10.3389/fneur.2023.1301956)
Supplement: Supplementary file 1 [file Table_1.XLSX]

## Sheet: Sheet1
Clinical Trial Title	Clinicaltrials.gov Identifier	Patient Condition	Participant Age (Years)	Study Time Frame	Targeted Location	HIFU or LIFU	Status	Location	Device
MR-Guided Focused Ultrasound in the Treatment of Focal Epilepsy (EP001)	NCT02804230	DRE	18-80	6 years	Epileptic foci of 8 cm^3	HIFU	Currently recruiting	Stanford University Stanford, California, United States University of Kansas Medical Center Kansas City, Kansas, United States Mayo Clinic Rochester, Minnesota, United States University of Virginia Charlottesville, Virginia, United States	ExAblate Model 4000 Type-1 Focused Ultrasound Thalamotomy (Insightec)
A Pilot Study: Focused Ultrasound Thalamotomy for the Prevention of Secondary Generalization in Focal Onset Epilepsy	NCT03417297	DRE	18-65	1 year	Anterior Nucleus of the Thalmus	HIFU	Currently recruiting, Prelim results show 1 out of 2 patients seiure-free 12 months post-HIFU	University of North Carolina Chapel Hill, NC, United States	ExAblate Model 4000 Type-1 Focused Ultrasound Thalamotomy (Insightec)
The Impact of Focused Ultrasound Thalamotomy of the Anterior Nucleus for Focal-Onset Epilepsy on Anxiety	NCT05032105	DRE comorbid with anxiety	18-65	2 years	Anterior Nucleus of the Thalmus	HIFU	Not yet recruiting	The Ohio State University Columbus, Ohio, United States	MRgFUS
Low intenstisy Focused Ultrasound Treatment for Drug- Resistant Epilepsy: An Efficacy Trial	NCT03868293	DRE	18+	3 years	NF	LIFU	Paused recruiting, but will resume soon	Brigham and Women's Hospital Boston, Massachusetts, United States	Custom-made device platform
Focused Ultrasound Neuromodulation for Treatment of Temporal Lobe Epilepsy (LIFUP)	NCT03657056	DRE (TLE only)	18-60	14 months	Highest seizure activity area of temporal lobe	LIFU	Withdrawn (recruitment closed as no subjects recruited)	Massachusetts General Hospital Boston, MA, United States	BX Pulsar 1002 (BrainSonix)
Low-intensity Focused Ultrasound Pulsation (LIFUP) for Treatment of Temporal Lobe Epilepsy	NCT02151175	DRE	18-60	10 years	NF	LIFU	Enrolling by invitation	UCLA Los Angeles, California, United States	BX Pulsar 1002 (BrainSonix)
Safety of Using NaviFUS System in Patients with Drug Resistant Epilepsy	NCT03860298	DRE	20+	16 months	Seizure onset zone	LIFU	Recruiting finished	Taipei Veterans General Hospital Taipei, Taiwan	NaviFUS™ system
NaviFUS™ System Neuromodulating Treatment for Patients With Drug Resistant Epilepsy	NCT04999046	DRE	20+	19 months	Individual epileptic focus	LIFU	Not yet recruiting	Taipei Veterans General Hospital Taipei, Taiwan	NaviFUS™ system
Evalualtion of the NaviFUS™ System in Drug Resistant Epilepsy	NCT05947656	DRE	18+	9 months	One or both hippocampi	LIFU	Recruiting	Melbourne, Australia	NaviFUS™ system
