# Supplementary material for: Ultrasonic therapies for seizures and drug-resistant epilepsy
Source: Front Neurol. 2023 Dec 12;14:1301956. doi: 10.3389/fneur.2023.1301956 (PMC10756913; doi:10.3389/fneur.2023.1301956)
Supplement: Supplementary file 2 [file Table_2.xlsx]

## Sheet: Sheet1
Studies	Animal	Epilepsy or Seizure	Study Model	FUS Type	Target	FUS transducer	M.I	T.I.	ISPTA (W/cm2)	ISPPA (W/cm2)	FF (KHz)	PRF (kHz)	Duty Cycle (%)	TBD (ms)	Max Temperature Increase °C	Session Duration (s)	Major Results
Brinker et al. 2020 (42)	Humans	Epilepsy	TLE	LIFU	Hippocampus (seizure onset zone)	Single element (Piezo Kinectics)	NF	NF	0.5-2.25	NF	548	0.5	36-50	0.72-1	NF	140	1. No adverse events with n=1 over multiple sessions with their system. 2. They plan to recruit more subjects to determine therapeutic affects.
Chen et al. 2020 (28)	Rats	Seizure	PTZ	LIFU	Left hemisphere	Single element (Sonic Concepts, Inc.)	0	NF	0	0	500	0.1	0	0	NF	0	FUS stimulation parameters decreased activation of the mTOR pathway.
Chen et al. 2020 (28)	Rats	Seizure	PTZ	LIFU	Right hemisphere	Single element (Sonic Concepts, Inc.)	0.375	NF	0.703	2.34	500	0.1	30	3	NF	600	FUS safety parameter, MI, had a correlation to spike suppresion.
Chen et al. 2020 (28)	Rats	Seizure	PTZ	LIFU	Right hemisphere	Single element (Sonic Concepts, Inc.)	0.75	NF	0.75	9.38	500	0.1	8	0.8	NF	600	FUS stimulation parameters had no effect on spike suppression.
Chen et al. 2020 (28)	Rats	Seizure	PTZ	LIFU	Right hemisphere	Single element (Sonic Concepts, Inc.)	0.5	NF	1.25	4.67	500	0.1	30	3	NF	600	There was a correlation of MI to spike suppresion.
Chen et al. 2020 (28)	Rats	Seizure	PTZ	LIFU	Right hemisphere	Single element (Sonic Concepts, Inc.)	0.75	NF	2.182	7.27	500	0.1	30	3	NF	100	There was a significant effect of session duration on spike suppresion.
Chen et al. 2020 (28)	Rats	Seizure	PTZ	LIFU	Right hemisphere	Single element(Sonic Concepts, Inc.)	0.75	NF	2.182	7.27	500	0.1	30	3	NF	600	1. There was a correlation between MI and spike suppresion. 2. There was an significant effect of session duration on spike suppresion
Chu et al. 2022 (69)	Rats	Epilepsy	KA	LIFU	Hippocampus	Single element (Sonic Concepts, Inc.)	0.25 - 0.75	NF	0.1 - 2.8	NF	500	NF	1 - 30	NF	NF	1500 or 2400	1. Decreased electroclinical seizures using higher MI, Ispta, and DC and long session duration 2. Number of spikes and number of bursts decreased with lower MI and Ispta, but with high DC and duration 3.Decreased burst duration 4. Effects were seen up to 7 weeks. 5.Reduced inflammation and gliosis were seen in later weeks.
Hakimova et al. 2015 (29)	Mice	Epilepsy	KA	LIFU	Hippocampus	Single element (Ultran)	NF	NF	NF	NF	200	0.5	50	1	NF	30 s per seizure)	1. Spikes were inhibited and delayed onset of status epilepticus during acute onset. 2. Seizures decreased and performance increased in behavioral tasks related to depression and sociability during chronic period of epilepsy.
Lee et al. 2022 (41)	Humans	Epilepsy	DRE	LIFU	Seizure onset zone	Phased-array (NaviFus)	0.75	NF	2.8	NF	NF	0.1	30	0.9	NF	600	1. Decreased seizures in 1/3 of patients while increased seizures in 1/6 of patients 72 hours post-FUS. 2. Decreased interictal spikes in 2/3 of patients while increased increased interevent spikes for 1/3 of patients. 3. Power in the theta, alpha, and beta bands decreased over multiple sessions. 4. Adverse events, such as scalp heating and temporary naming and memory problems, were seen in 1/3 o…
Lin et al. 2020 (38)	Non-human primates	Epilepsy	Penicillin	LIFU	Right frontal lobe	Single element (Sonic Concepts, Inc)	NF	NF	0.233	2.02	750	1	30	0.3	0.69	1800	1. FUS decreased number of seizures and seizure frequency per hour for 8 hours post-FUS. 2. Based on histological study of one nonhuman primate, LIFU stimulation kept tissue intact and was safe.
Lin et al. 2020 (38)	Human brain slices	Epilepsy	NF	LIFU	NF	Custom ultrasound neuromodulation chip	NF	NF	0.233	0.465	28000	0.1	NF	5	2	60	FUS inhibited seizures for 75s post FUS.
Li et al. 2019 (30)	Mice	Epilepsy	KA	LIFU	Hippocampus	Single element (V301-Su, Olympus)	NF	NF	NF	NF	500	0.5; 500 (continous)	50; 100 (continous)	1; 30 (continous)	NF	30	1. Seizures were inhibited acutely during FUS. 2. Energy in the the beta band increased, decreased in the delta and theta bands, while energy in the gamma and alpha bands remained constant pre-, during-, and post-FUS. 3. Interictal duration was increased.
Li et al. 2019 (31)	Mice	Epilepsy	KA	LIFU	Hippocampus	Single element (V301-Su, Olympus)	NF	NF	NF	NF	500	0.5; 500 (continous)	50; 100 (continous)	1; 30 (continous)	NF	30	1. Interictal duration was increased. 2. Power decreased in the delta, theta, and alpha (<10Hz) bands. 3. Phase amplitude coupling was decreased between slow and fast frequency bands.
Min et al. 2011 (32)	Rats	Seizure	PTZ	LIFU	Thalamus	Single element	0.33	NF	0.13	2.6	690	100	NF	0.5	NF	2160	Suppressed the number of epileptic bursts and peaks in the theta band.
Murphy et al. 2022 (40)	Mice	Epilepsy	KA	LIFU	Contralateral hippocampus to KA injection	Custom fiber photometry coupled focused ultrasound system	NF	NF	NF	4.5	623	0.9	20	0.22	0.38	1800	Hippocampal spikes were decreased acutely.
Stern et al. 2021(33)	Humans	Epilepsy	NA	LIFU	Anterior temporal lobe	BX Pulsar transducer (BrainSonix)	0.14 - 0.68	0.12 - 2.88	250 - 7607	0.5 - 15.21	650	0.25	50	2	NF	8 x 0.5	1. Histological studies post-FUS and removal os tissue following post-resection surgery, showed no destruction of tissue, which deemed FUS safe for stimulation in humans. 2. The control of seizures could not be studied with their experimental setup.
Stern et al. 2021(33)	Humans	Epilepsy	NF	LIFU	Anterior temporal lobe	BX Pulsar transducer (BrainSonix)	0.75 - 2.14	0.36 - 2.88	720 - 7607	14.4 - 152.1	650	0.100	5	0.5	NF	2 x 30	1. Histological studies post-FUS and removal os tissue following post-resection surgery, showed no destruction of tissue, which deemed FUS safe for stimulation in humans. 2. The control of seizures could not be studied with their experimental setup.
Yang et al. 2020 (34)	Mice	Seizure	KA	LIFU (Closed-loop stimulation)	Hippocampus (frequency bands)	Single element (V301-Su, Olympus)	NF	NF	0.7	1.75	500	1	40	NF	NF	0.4	1. Absolute power and amplitude of theta rythyms were significanlty increased. 2. Latency of seizures significantly increased. 3. Seizure duration signifcantly decreased.
Yang et al. 2020 (34)	Mice	Seizure	KA	LIFU (Closed-loop stimulation)	Hippocampus (seizures)	Single element (V301-Su, Olympus)	NF	NF	0.067	1.75	500	0.5	5	NF	NF	30	Seizures were inhibited.
Zhang et al. 2021 (39)	Rats	Seizure	KA (I.P.)	LIFU	Hippocampus	Single element	NF	NF	NF	NF	500	1.5	NF; 100 (continous)	NF	NF	40	Power in the delta, theta, and alpha bands decreased independent of pulsed or continous FUS stimulation.
Zhang et al. 2021 (36)	Rats	Seizure	KA (I.P.)	LIFU	Hippocampus	Single element	0.93	NF	0.1011	NF	500	1.5	50	NF	NF	NF	1. Network connection strength decreased significantly. 2. Power in the delta, theta and mean broad band frequencies decreased.
Zou et al. 2020 (37)	Non-human primates	Seizure	Penicillin	LIFU	Prefontal motor-cortex	Imasonic	NF	NF	1.431	119.78	800	0.5	36	100	0.3	900	1. The duration and number of seizures decreased for 7 hours post-FUS. 2. Decreased frequency of seizures significantly. 3. Inter-seizure interval duration increased.
Abe et al. 2020 (24)	Humans	Epilepsy	Mesial TLE	HIFU	Hippocampus	ExAblate Neuro (Insightec)	NF	NF	NF	NF	650	NF	NF	NF	48	10 - 20	1. The patient became seizure free even with suboptimal temperatures for ablation.
Manlapaz et al. 1964 (21)	Cats	Epilepsy	Alumina Cream	HIFU	Middle suprasylvian gyrus or anterior sigmoid gyrus	Unknown (non-MRgFUS HIFU)	NF	NF	NF	NF	NF	NF	NF	NF	NF	NF	1. 82% of animals were seizure-free for 12 weeks post-ablation. 2. Researchers noticed astrogliosis and proliferation of microglia cells around lesion while white matter tissue had decreased astrogliosis and nerve fibers.
Monteith et al. 2016 (23)	Cadaveric human skull with tissue-gel phantoms	NF	NF	HIFU	Mesial temporal lobe	ExAblate Neuro (Insightec)	NF	NF	NF	NF	650	NF	NF	NF	46.1; 60.5	10; 30	1. Skull base was heated when reached proper lesional temperatures. 2. Sonication duration was increased to reach optimal lesioning temperaturs. 3. Authors concluded that a computational solution is required to 'block' the ultrasound beams that heat the skull base.
Yamaguchi et al. 2020 (25)	Humans	Epilepsy	Hypothalamic Hamartoma	HIFU	5 target sites to disconnect tumor from hypothalamus	ExAblate Neuro (Insightec)	NF	NF	NF	NF	NF	NF	NF	NF	50 - 53	6 sonications at each target site	The patient was seizure free one year post-treatment.
Airan et al. 2017 (43)	Rats	Seizure	PTZ	LIFU (Targeted Drug release)	Thalamus	NF	NF	NF	NF	NF	1000	0.0005	5	NF	NF	120	1. Seizures decreased with no evidence of damage to the blood brain barrier with delivery of propofol. 2. Total and theta frequency band power decreased with delivery of propofol.
Zhang et al. 2020 (48)	Mice	Epilepsy	Pilocarpine	LIFU (BBB) lesioning	Hippocampus	Phased-array (Imasonic)	NF	NF	NF	NF	1500	0.001	2	20	NF	120 (multiple sonications)	1. Decreased seizure frequency with delivery of quinolinic acid. 2. Neuronal loss in the hippocampus plays a role in the seizure frequency results. Neuronal loss in the intermediate hippocampus, but with no lesion in the spetal hippocampus decreases seizure frequency. Other lesions in hippocampus increased seizure frequency.
Zhang et al. 2021 (49)	Rats	Epilepsy	Pilocarpine	LIFU (BBB)	Hippocampus	6-element array (Imasonic)	NF	NF	NF	NF	650	0.001	2	20	NF	90	Decreased the number of seizures with FUS BBB and delivery of quinolinic acid.
